# Supplementary material for: The Impact of Foreign Trade on Health Inequality in China: Evidence From China Family Panel Studies (CFPS)
Source: Int J Public Health. 2022 Sep 14;67:1605117. doi: 10.3389/ijph.2022.1605117 (PMC9515319; doi:10.3389/ijph.2022.1605117)
Supplement: Supplementary file 1 [file DataSheet2.zip]

Archive with 5 entries (4 files):
- do file.do
- __MACOSX/
- __MACOSX/._do file.do
- data.dta
- __MACOSX/._data.dta
