# Supplementary material for: The Impact of Foreign Trade on Health Inequality in China: Evidence From China Family Panel Studies (CFPS)
Source: Int J Public Health. 2022 Sep 14;67:1605117. doi: 10.3389/ijph.2022.1605117 (PMC9515319; doi:10.3389/ijph.2022.1605117)
Supplement: Supplementary file 1 [file DataSheet2.zip › do file.do]

 use "data.dta",clear
 xtset id year
probit health trade  tradeincome trademedical tradepollution income medical ///
pollution gender  f_size age edu working structure pgdp insurance ///
 urban provcd year, vce(r)
est store m1
xtreg health trade  tradeincome trademedical tradepollution income medical  ///
pollution gender  f_size age edu working structure pgdp insurance ///
 urban provcd year, re vce(r)
est store m2
ivregress gmm health gender  f_size age edu working structure pgdp insurance ///
 urban provcd year ( trade  tradeincome trademedical tradepollution  ///
 income medical pollution=L2.trade L2.tradeincome L2.trademedical  ///
 L2.tradepollution L2.income L2.medical L2.pollution), vce(r)
est store m3
probit health trade  tradeincome trademedical tradepollution income medical ///
pollution gender  f_size age edu working structure pgdp insurance ///
 urban provcd i.year, vce(r)
est store m4
xtreg health trade  tradeincome trademedical tradepollution income medical ///
pollution gender  f_size age edu working structure pgdp insurance ///
 urban provcd i.year, re vce(r)
est store m5
ivregress gmm health gender  f_size age edu working structure pgdp insurance ///
 urban provcd i.year ( trade  tradeincome trademedical tradepollution  ///
 income medical pollution=L2.trade L2.tradeincome L2.trademedical ///
 L2.tradepollution L2.income L2.medical L2.pollution ), vce(r)
est store m6
outreg2 [m1 m2 m3 m4 m5 m6] using myfile1, word replace sd(2) bdec(3)

conindex health,rankvar(income) limits(0 1) bounded wagstaff 

conindex trade,rankvar(income) limits(0 1) bounded wagstaff 

conindex income,rankvar(income) limits(0 16) bounded wagstaff 

conindex medical,rankvar(income) limits(-4 2) bounded wagstaff 

conindex pollution,rankvar(income) limits(-2 3) bounded wagstaff 

conindex tradeincome,rankvar(income) limits(0 3) bounded wagstaff 

conindex trademedical,rankvar(income) limits(-1 1) bounded wagstaff 

conindex tradepollution,rankvar(income) limits(-1 1) bounded wagstaff 

conindex gender,rankvar(income) limits(0 1) bounded wagstaff 

conindex f_size,rankvar(income) limits(1 26) bounded wagstaff 

conindex age,rankvar(income) limits(18 110) bounded wagstaff 

conindex edu,rankvar(income) limits(0 1) bounded wagstaff 

conindex working,rankvar(income) limits(0 1) bounded wagstaff 

conindex structure,rankvar(income) limits(0 5) bounded wagstaff 

conindex pgdp,rankvar(income) limits(9 12) bounded wagstaff 

conindex insurance,rankvar(income) limits(0 1) bounded wagstaff
 
conindex urban,rankvar(income) limits(0 1) bounded wagstaff 

 mean  health trade income medical pollution tradeincome trademedical tradepollution ///
 gender  f_size age edu working structure pgdp insurance  urban

ivregress gmm health gender  f_size age edu working structure pgdp insurance ///
 urban provcd  ( trade  tradeincome trademedical tradepollution  ///
 income medical pollution=L2.trade L2.tradeincome L2.trademedical ///
 L2.tradepollution L2.income L2.medical L2.pollution ) if year==2015, vce(r)
 est store m1
ivregress gmm health gender  f_size age edu working structure pgdp insurance ///
 urban provcd i.year ( trade  tradeincome trademedical tradepollution  ///
 income medical pollution=L2.trade L2.tradeincome L2.trademedical ///
 L2.tradepollution L2.income L2.medical L2.pollution ) if year==2017, vce(r)
 est store m2
 outreg2 [m1 m2] using myfile1, word replace sd(2) bdec(3)

conindex health if year==2015,rankvar(income) limits(0 1) bounded wagstaff 

conindex trade if year==2015,rankvar(income) limits(0 1) bounded wagstaff 

conindex tradeincome if year==2015,rankvar(income) limits(0 3) bounded wagstaff 

conindex trademedical if year==2015,rankvar(income) limits(-1 1) bounded wagstaff 

conindex tradepollution if year==2015,rankvar(income) limits(-1 1) bounded wagstaff 

conindex health if year==2017,rankvar(income) limits(0 1) bounded wagstaff 

conindex trade if year==2017,rankvar(income) limits(0 1) bounded wagstaff 

conindex tradeincome if year==2017,rankvar(income) limits(0 3) bounded wagstaff 

conindex trademedical if year==2017,rankvar(income) limits(-1 1) bounded wagstaff 

conindex tradepollution if year==2017,rankvar(income) limits(-1 1) bounded wagstaff 

mean  health trade  tradeincome trademedical tradepollution if year==2015
mean  health trade  tradeincome trademedical tradepollution if year==2017

tabstat income,s(p25 p50 p75) 
 variable |       p25       p50       p75
-------------+------------------------------
income |  8.539172  9.244901  9.895219
--------------------------------------------

 gen str e_incomegroup="lowest 25% group"
 replace e_incomegroup="second-lowest 25% group" if income>8.539172 & income<9.244901
 replace e_incomegroup="second-highest 25% group" if income>9.244901 & income<9.895219
 replace e_incomegroup="highest 25% group" if income>9.895219

graph bar (mean) health ,over(e_incomegroup, sort(cfincome)) over(year) bar(1, color(green)) bar(2, color(blue)) ///
bar(3, color(orange)) bar(4, color(red)) asyvars
